# Supplementary material for: Norepinephrine is required to promote wakefulness and for hypocretin-induced arousal in zebrafish
Source: eLife. 2015 Sep 16;4:e07000. doi: 10.7554/eLife.07000 (PMC4606453; doi:10.7554/eLife.07000)
Supplement: Source code 1. — Scripts used for analysis of behavioral data. sort_fish_sttime_192.pl is a Perl script (Prober et al., 2006) that converts data acquired by the Viewpoint videotracker system to a format that is useful for analysis using Matlab and removes notations that are not relevant to behavioral analysis. perl_batch_192well.m is a Matlab script that allows the sort_fish_sttime_192.pl script to run on the Matlab platform. TapAnalysis.m is a Matlab script that analyzes tapping assay data and generates a table that lists the number of larvae that moved during each tapping event. VT_analysis.m is a Matlab script (modified from Prober et al., 2006) that analyzes locomotion data collected by the Viewpoint videotracker system to quantify several metrics, including activity, waking activity, sleep, sleep architecture and sleep latency. Detailed instructions on the use of these scripts will be provided upon request. DOI: http://dx.doi.org/10.7554/eLife.07000.024 [file elife07000s001.zip]

Archive with 9 entries (8 files):
- perl_batch_192well.m
- __MACOSX/
- __MACOSX/._perl_batch_192well.m
- sort_fish_sttime_192.pl
- __MACOSX/._sort_fish_sttime_192.pl
- TapAnalysis.m
- __MACOSX/._TapAnalysis.m
- VT_analysis.m
- __MACOSX/._VT_analysis.m
