# Supplementary material for: Norepinephrine is required to promote wakefulness and for hypocretin-induced arousal in zebrafish
Source: eLife. 2015 Sep 16;4:e07000. doi: 10.7554/eLife.07000 (PMC4606453; doi:10.7554/eLife.07000)
Supplement: Source code 1. — Scripts used for analysis of behavioral data. sort_fish_sttime_192.pl is a Perl script (Prober et al., 2006) that converts data acquired by the Viewpoint videotracker system to a format that is useful for analysis using Matlab and removes notations that are not relevant to behavioral analysis. perl_batch_192well.m is a Matlab script that allows the sort_fish_sttime_192.pl script to run on the Matlab platform. TapAnalysis.m is a Matlab script that analyzes tapping assay data and generates a table that lists the number of larvae that moved during each tapping event. VT_analysis.m is a Matlab script (modified from Prober et al., 2006) that analyzes locomotion data collected by the Viewpoint videotracker system to quantify several metrics, including activity, waking activity, sleep, sleep architecture and sleep latency. Detailed instructions on the use of these scripts will be provided upon request. DOI: http://dx.doi.org/10.7554/eLife.07000.024 [file elife07000s001.zip › sort_fish_sttime_192.pl]

#!/usr/local/bin/perl

# Get data for sleeping fish
# Output each kind of duration (burst, mid, freeze) to a separate file

# Call this file like
#    sort_fish input_file.txt
# where the only argument needed is the file from the robot
# The input file must end in '.txt'

# $Revision: 1.6 $, checked in $Date: 2005/11/01 16:41:29 $

use warnings;
use strict;

use IO::File;

my $Num_Fish = 192;

my ($infile) = @ARGV;
my $Usage = "sort_fish.pl input_file.txt\n";
die "Must get an input file\n$Usage\n" unless defined $infile;

my $rows_printed = "";
my %Fish_Info = ();

# Make six output files. e.g., sample1.txt -> sample1_burct.txt
# Open up filehandles for each file so we can print to them.
my %filehandles = ();
my $out_head = $infile;
$out_head =~ s/\.txt$// or die "Input file must have '.txt' at the end\n";
foreach my $data_type (qw(burdur burct fredur frect middur midct)) {
    my $filename = $out_head . "_" . $data_type . ".txt";
    my $fh = new IO::File ("> $filename");
    if (!defined $fh) {
	die "Couldn't open file $filename for writing: $!\n";
    }
    $filehandles{$data_type} = $fh;
}

# Get the headers in the first line
my $first_line = <>; $first_line =~ s/\r?\n//;
my @headers = split "\t", $first_line;

# Now read every line and pull in the data
# We print data to six different files for the different data types.
# Things like tabs and column headers go to every file.
# The duration/count values go to only one file.
my $line_count = 0;
my $did_header = "";
while(<>) {
    my $line = $_;
    $line =~ s/\r?\n//;
    my @cols = split "\t", $line;
    my %values;
    @values{@headers} = @cols;
    my ($animal, $start, $end) = @values{qw(animal start end)};

    # Two versions of output files have slightly different column header names
    my $sttime;
    if (exists $values{time}) {
	$sttime = $values{time};
    }
    elsif (exists $values{sttime}) {
	$sttime = $values{sttime};
    }
    else {
	die "Didn't find a 'time' OR a 'sttime' column in the first line\n";
    }

#    print "$animal $start $end $burdur $sttime\n";
    $animal =~ s/^z0*// or die "Unexpected animal name '$animal'\n";

    # Store the 6 kinds of data for this fish
    foreach my $data_type (keys %filehandles) {
#	my $fh = $filehandles{$data_type};
#	print $fh $values{$data_type};
	$Fish_Info{$animal}{$data_type} = $values{$data_type};
    }


    $line_count++;

    # Last line for this start/end pair? 
    if ($line_count % $Num_Fish == 0) {

	# If we've just read the first 80 fish, then we need to
	# print out the header, whose column names are the fish numbers
	if (! $did_header) {
	    # First header line of output
	    &print_to_all_filehandles("TIME(SECONDS)\t");
	    foreach my $fish (sort {$a <=> $b} keys %Fish_Info) {
		&print_to_all_filehandles("\tFISH$fish");
	    }
	    &print_to_all_filehandles("\t\t\tCLOCK\n");

	    # Second header line for output
	    &print_to_all_filehandles("start\tend");
	    foreach my $data_type(keys %filehandles) {
		my $fh = $filehandles{$data_type};
		foreach my $fish (1 .. scalar(keys %Fish_Info)) {
		    print $fh "\t$data_type";
		}
	    }
	    &print_to_all_filehandles("\t\t\t\n");

	    # Make sure we don't print the header twice
	    $did_header = 1;

	}

	# Print start and end time for this pair
	&print_to_all_filehandles("$start\t$end\t");

	# Print the list of all 80 fish values for a certain time
	# into each of the 6 files
	foreach my $data_type (keys %filehandles) {
	    my $fh = $filehandles{$data_type};
	    foreach my $fish (sort {$a <=> $b} keys %Fish_Info) {
		print $fh "$Fish_Info{$fish}{$data_type}\t";
	    }
	}

	# Now calculate and print the time for the set of measurements
	my ($h, $m, $s) = split ":", $sttime;
	my $decimal = $h + $m/60 + $s/3600;
	# Can't use '%' modulus operator, since it returns an integer
	my $mdecimal = $decimal - 9;
	if ($mdecimal < 0) {$mdecimal += 24}
	my $sdecimal = sprintf("%16.3f", $mdecimal);
#	print "H M S decimal mdec are $h $m $s $decimal $sdecimal\n";
	&print_to_all_filehandles("\t\t$sdecimal\n");
	$rows_printed++;
    }

}

print "Printed out $line_count lines to six files with $rows_printed rows each\n";
die"ERROR: Number of rows printed x Number of fish isn't Number of lines read\n"
    unless $rows_printed * scalar(keys %Fish_Info) == $line_count;

foreach my $d (keys %filehandles) {
    my $fh = $filehandles{$d};
    close $fh;
}

########################
sub print_to_all_filehandles {
    my ($to_print) = @_;
    foreach my $data_type (keys %filehandles) {
	my $fh = $filehandles{$data_type};
	print $fh $to_print;
    }
}
