# Supplementary material for: Norepinephrine is required to promote wakefulness and for hypocretin-induced arousal in zebrafish
Source: eLife. 2015 Sep 16;4:e07000. doi: 10.7554/eLife.07000 (PMC4606453; doi:10.7554/eLife.07000)
Supplement: Source code 1. — Scripts used for analysis of behavioral data. sort_fish_sttime_192.pl is a Perl script (Prober et al., 2006) that converts data acquired by the Viewpoint videotracker system to a format that is useful for analysis using Matlab and removes notations that are not relevant to behavioral analysis. perl_batch_192well.m is a Matlab script that allows the sort_fish_sttime_192.pl script to run on the Matlab platform. TapAnalysis.m is a Matlab script that analyzes tapping assay data and generates a table that lists the number of larvae that moved during each tapping event. VT_analysis.m is a Matlab script (modified from Prober et al., 2006) that analyzes locomotion data collected by the Viewpoint videotracker system to quantify several metrics, including activity, waking activity, sleep, sleep architecture and sleep latency. Detailed instructions on the use of these scripts will be provided upon request. DOI: http://dx.doi.org/10.7554/eLife.07000.024 [file elife07000s001.zip › TapAnalysis.m]

%% Clean up
close all
clear all

%% Define the path you will be working in:
tic
working_path = '/Users/GrigoriosOikonomou/Documents/Prober lab/Videotrackers/analysis_software/analysis2/'


%% Import genotype list(listname) and dataset

listname = '150829_4A_genotype_2.txt'
filename = '150829_4A_DATA.txt'

gridmap = importdata(strcat(working_path,'genotype_lists/', listname), '\t', 2)
dataset = importdata(strcat(working_path,'data_files/', filename), '\t', 2)

%% Import the names of the genotypes and sort the data in different cells based on genotypes 

number_of_genos = str2double(listname(20))
% grab the 20th character from the name of the genotype file (listname) and
% then convert that to a double; this way I have the number of genotypes
% (number_of_genos)

for i=1:number_of_genos
    genox.name{i} = gridmap.colheaders{i}
    genox.data{i} = dataset.data(:, gridmap.data(find(~isnan(gridmap.data(:,i))),i)+2)
end

%% Save the fish numbers!!!

for i=1:number_of_genos
    genox.fishID{i} = gridmap.data(find(~isnan(gridmap.data(:,i))), i)
end

%% Set the timestamp

genox.timestamp = dataset.data(:,97) % well of LED +2 = number you want here
%genox.timestamp(find(genox.timestamp ~= 1)) = 0
genox.timestamp(find(genox.timestamp == 1)) = 1
genox.timestamp(find(genox.timestamp == 2)) = 1

%% Get the zeitgeber info from the dataset file (last column)

genox.zeitgeber = dataset.data(:, end)

%% Get the light schedule info from the zeitgeber info

% lights are on at time 0, lights are off at time 14

genox.lightschedule = genox.zeitgeber % first just copy the zeitgeber

genox.lightschedule(find(genox.lightschedule < 14)) = 0 % if <14 then lights are off, therefore 0
genox.lightschedule(find(genox.lightschedule >= 14)) =1 % if >= 14 lights are on, therefore 1

% Remember: the stamp is 0 for day, and 1 for night.


%% Get the genox.time in hours

% count the seconds:
for j=1:length(genox.lightschedule)
    genox.timesec(j) = (j)
end


genox.time = genox.timesec/3600 % now convert the seconds to hours


%% Binary movement

% convert all activity to 0 for no movement, 1 for movement
% genox.active{i} is an array of the original data, split by genotypes, with
% all activity above 0.1 converted to 1 (active) and all activitity below
% 0.1 converted to 0 (inactive)
for i = 1:number_of_genos
    genox.active{i} = genox.data{i} % first just copy the data
    genox.active{i}(find(genox.data{i} <= 0.1 )) = 0 %0.1 is the minimum value given by the VT; if equal or below that, no movement
    genox.active{i}(find(genox.data{i} > 0.1 )) = 1 % if above that, movement
end


% genox.activetotal{i} is a vector (1 column) with the activity status
% (0/1) of all fish for each timepoint added 
% (essentially the genox.active array collapsed onto the first collumn)

for i = 1:number_of_genos %loop through all genos
    genox.activetotal{i} = sum(genox.active{i}')'
end


%% Graph #1: The fish activity graph

figure
hold on
xlabel('Time since start')
ylabel('Number of fish moving')
title (strcat('Fish reponse ', filename(1:end-9)))


for j = 1:number_of_genos;

% First to define the colors that will be used for the different genotypes:
% copied from JR
 
    if j == 1
        c = [0 0 1];
    end
    if j == 2
        c = [1 0 0];
    end
    if j == 3 
        c = [1 1 0];
    end
    if j == 4 
        c = [1 0 1];
    end
    if j == 5
        c = [0 1 0];
    end
    if j == 6 
        c = [0 1 1];
    end
    if j == 7
        c = [0 0 0];
    end
    if j == 8 
        c = [0.5 0.5 0.5];
    end
    if j == 9
        c = [.5 .2 .8];
    end 
    if j == 10 
        c = [0.5 .2 .2];
    end
    if j > 10
        c = [1 1 1];
    end
    
    % now to plot each genotype (j)
    plot(genox.time, genox.activetotal{j}',...
        'color', c,...
        'marker','.')
    


    % and to update the legend
    legendname(j) = cellstr(genox.name{j})
end

% axis and legend
axis([genox.time(1) genox.time(end) 0 96])
legend(legendname)

% save the fig
hgsave(strcat(working_path, 'analysis_output/', filename(1:end-9), '_Activity_Plot.fig'))

% save the tif
set(gcf, 'paperunits', 'centimeters', 'paperposition', [0 0 15 15])
print('-dtiff', '-r300', [working_path, 'analysis_output/', filename(1:end-9), '_Activity_Plot.tif'])


%% Filtering through the timestamp


for i = 1:number_of_genos
        genox.activeclean{i} = genox.activetotal {i} % first just coppy the data
        genox.activeclean{i} =  genox.activeclean{i}.*genox.timestamp % then multiply with the timestamp vector (1 for active, 0 for incative) 
        
end


%% Graph #2: The clean active graph

figure
hold on
xlabel('Time since start')
ylabel('Number of fish moving above threshold')
title (strcat('Fish reponse ', filename(1:end-9)))


for j = 1:number_of_genos;

% First to define the colors that will be used for the different genotypes:
% copied from JR
 
    if j == 1
        c = [0 0 1];
    end
    if j == 2
        c = [1 0 0];
    end
    if j == 3 
        c = [1 1 0];
    end
    if j == 4 
        c = [1 0 1];
    end
    if j == 5
        c = [0 1 0];
    end
    if j == 6 
        c = [0 1 1];
    end
    if j == 7
        c = [0 0 0];
    end
    if j == 8 
        c = [0.5 0.5 0.5];
    end
    if j == 9
        c = [.5 .2 .8];
    end 
    if j == 10 
        c = [0.5 .2 .2];
    end
    if j > 10
        c = [1 1 1];
    end
    
    % now to plot each genotype (j)
    plot(genox.time, genox.activeclean{j}',...
        'color', c,...
        'marker','.')
    


    % and to update the legend
    legendname(j) = cellstr(genox.name{j})
end

% axis and legend
axis([genox.time(1) genox.time(end) 0 96])
legend(legendname)

% save the fig
hgsave(strcat(working_path, 'analysis_output/', filename(1:end-9), '_CleanActive_Plot.fig'))

% save the tif
set(gcf, 'paperunits', 'centimeters', 'paperposition', [0 0 15 15])
print('-dtiff', '-r300', [working_path, 'analysis_output/', filename(1:end-9), '_CleanActive_Plot.tif'])


%% Finding the tap times from the timestamp! Also the Sham tap times

for i = 1:number_of_genos
    genox.taptimesALL{i}=find(genox.timestamp>0)
end


% Making the first of a double tap into a NaN
for i = 1:number_of_genos;
    genox.taptimesNaNDoubles{i} = genox.taptimesALL{i} % first just copy the  genox.taptimesALL{i} (doubles included) to genox.taptimesNaNDoubles{i}
    for j=1:length(genox.taptimesALL{i}) - 1 % for # of ALL tap times -1
        if (genox.taptimesALL{i}(j+1) - genox.taptimesALL{i}(j)) == 1 % if subtracting j from j+1 gives you 1 (only 1 sec of difference between two tap events)
           genox.taptimesNaNDoubles{i}(j,:)= [NaN] % then turn j into a series of NaNs
        end
    end
end

% then droping all the NaNs
for i=1:number_of_genos % for all genos
A =genox.taptimesNaNDoubles{i}
genox.taptimesNONDoubles{i} = A(all(~isnan(A),2),:) % copy everything that is not NaN
end

% then copy the genox.taptimesNaNDoubles to genox.taptimes and work with that
for i = 1:number_of_genos;
    genox.taptimes{i} = genox.taptimesNONDoubles{i}
end


%determine all the Sham tap times (5sec before real tap)
for i = 1:number_of_genos
    genox.taptimes_Sham{i}= genox.taptimes{i} - 5 % sham tapping is 5sec before real tapping
end

%% Determining which fish were active in the 60 sec before the tap (awake fish): genox.pretapactive

for i = 1:number_of_genos; % for all genos
    for j = 1:length(genox.data{i}(1,1:end)); % for each fish/column in that geno
        for q = 1:length(genox.taptimes{i}); % for each row, that is each tap time
            genox.pretapactivity{i}(q,j) = sum(genox.data{i}(genox.taptimes{i}(q)-61:genox.taptimes{i}(q)-1,j)); % this sums 60sec rec from before tap
            
            genox.pretapactive{i} = genox.pretapactivity{i} % first just copy the data
            genox.pretapactive{i}(find(genox.pretapactivity{i} <= 0.1 )) = 0 %0.1 is the minimum value given by the VT; if equal or below that, no movement
            genox.pretapactive{i}(find(genox.pretapactivity{i} > 0.1 )) = 1 % if above that, movement
        
        end
    end
end

%% Determining which fish were active in the 60 sec before the Sham tap (awake fish): genox.pretapactive_Sham

for i = 1:number_of_genos; % for all genos
    for j = 1:length(genox.data{i}(1,1:end)); % for each fish/column in that geno
        for q = 1:length(genox.taptimes_Sham{i}); % for each row, that is each tap time
            genox.pretapactivity_Sham{i}(q,j) = sum(genox.data{i}(genox.taptimes_Sham{i}(q)-61:genox.taptimes_Sham{i}(q)-1,j)); % this sums 60sec rec from before tap
            
            genox.pretapactive_Sham{i} = genox.pretapactivity_Sham{i} % first just copy the data
            genox.pretapactive_Sham{i}(find(genox.pretapactivity_Sham{i} <= 0.1 )) = 0 %0.1 is the minimum value given by the VT; if equal or below that, no movement
            genox.pretapactive_Sham{i}(find(genox.pretapactivity_Sham{i} > 0.1 )) = 1 % if above that, movement
        
        end
    end
end


%% Use the genox.taptimes to selectively copy from the genox.active date set
% thus creating the genox.tapactive: a subest of the data that has the
% activity only at the tapping times as opposed to all times

for i = 1:number_of_genos % for all genos
    for j = 1:length(genox.active{i}(1,1:end)) % for each fish/column in that geno
        for q = 1:length(genox.taptimes{i}) % for each row, that is each tap time
            genox.tapactive{i}(q,j) = genox.active{i}(genox.taptimes{i}(q),j) % the genox.tapactive entry is a copy of the genox.active row, 
                                                                              % guided by the genox.taptimes
        end
    end
end

%% Use the genox.taptimes_Sham to selectively copy from the genox.active date set
% thus creating the genox.tapactive_Sham: a subest of the data that has the
% activity only at the Sham tapping times as opposed to all times

for i = 1:number_of_genos % for all genos
    for j = 1:length(genox.active{i}(1,1:end)) % for each fish/column in that geno
        for q = 1:length(genox.taptimes_Sham{i}) % for each row, that is each Sham tap time
            genox.tapactive_Sham{i}(q,j) = genox.active{i}(genox.taptimes_Sham{i}(q),j) % the genox.tapactive entry is a copy of the genox.active row, 
                                                                              % guided by the genox.taptimes
        end
    end
end


%% Copy (convert) genox.pretapactive to genox.pretapwake; also for Sham


for i=1:number_of_genos
    genox.pretapwake{i}=genox.pretapactive{i}
end


for i=1:number_of_genos
    genox.pretapwake_Sham{i}=genox.pretapactive_Sham{i}
end

%% Table for each experiment and each Sham experiment

for i=1:number_of_genos
    
    %real taps
    
    genox.wake_active{i} = genox.pretapwake{i}./genox.tapactive{i}
    % wake/move
    % genox.TwakeTmove = wake and moving after tap: 1/1 = 1
    % genox.TwakeFmove = wake and not moving after tap: 1/0 = Inf
    % genox.FwakeTmove = asleep and moving after tap: 0/1 = 0
    % genox.FwakeFmove = asleep and not moving after tap: 0/0 = nan
    
    % get genox.TwakeTmove = wake and moving after tap: 1/1 = 1
    genox.TwakeTmove{i} = genox.wake_active{i}./genox.wake_active{i};
    genox.TwakeTmove{i}(isnan(genox.TwakeTmove{i}))=0;
    genox.TwakeTmoveTotal{i} = sum(genox.TwakeTmove{i}')'
    
    % get genox.TwakeFmove = wake and not moving after tap: 1/0 = Inf
    genox.TwakeFmove{i}= genox.wake_active{i};
    genox.TwakeFmove{i}(isnan(genox.TwakeFmove{i}))=0; % convert all "nan" to "0"
    genox.TwakeFmove{i}(isfinite(genox.TwakeFmove{i}))=0; % convert all numbers to "0"
    genox.TwakeFmove{i}(isinf(genox.TwakeFmove{i}))=1; % convert all "inf" to "1"
    genox.TwakeFmoveTotal{i} = sum(genox.TwakeFmove{i}')'
    
    % get genox.FwakeTmove = asleep and moving after tap: 0/1 = 0
    genox.FwakeTmove{i} = genox.wake_active{i} ;
    genox.FwakeTmove{i}(genox.FwakeTmove{i} == 1)= NaN; % convert all the "1" to "nan"
    genox.FwakeTmove{i}(isinf(genox.FwakeTmove{i}))= NaN; % convert all "inf" to "nan"
    genox.FwakeTmove{i}(isfinite(genox.FwakeTmove{i}))= 1; % convert all numbers (now only 0 left) to "1"
    genox.FwakeTmove{i}(isnan(genox.FwakeTmove{i}))= 0; % convert all "nan" to "0"
    genox.FwakeTmoveTotal{i} = sum(genox.FwakeTmove{i}')'
    
    % genox.FwakeFmove = asleep and not moving after tap: 0/0 = nan
    genox.FwakeFmove{i} = genox.wake_active{i} ;
    genox.FwakeFmove{i}(isinf(genox.FwakeFmove{i}))= 0; % convert all "inf" to "0"
    genox.FwakeFmove{i}(genox.FwakeFmove{i} == 1)= 0; % convert all "1" to "0"
    genox.FwakeFmove{i}(isnan(genox.FwakeFmove{i}))=1 % convert all "nan" to "1"
    genox.FwakeFmoveTotal{i} = sum(genox.FwakeFmove{i}')'
    
    % sham taps
    
    genox.wake_active_Sham{i} = genox.pretapwake_Sham{i}./genox.tapactive_Sham{i}
    % wake/move
    % genox.TwakeTmove = wake and moving after tap: 1/1 = 1
    % genox.TwakeFmove = wake and not moving after tap: 1/0 = Inf
    % genox.FwakeTmove = asleep and moving after tap: 0/1 = 0
    % genox.FwakeFmove = asleep and not moving after tap: 0/0 = nan
    
    % get genox.TwakeTmove = wake and moving after tap: 1/1 = 1
    genox.TwakeTmove_Sham{i} = genox.wake_active_Sham{i}./genox.wake_active_Sham{i};
    genox.TwakeTmove_Sham{i}(isnan(genox.TwakeTmove_Sham{i}))=0;
    genox.TwakeTmoveTotal_Sham{i} = sum(genox.TwakeTmove_Sham{i}')'
    
    % get genox.TwakeFmove = wake and not moving after tap: 1/0 = Inf
    genox.TwakeFmove_Sham{i}= genox.wake_active_Sham{i};
    genox.TwakeFmove_Sham{i}(isnan(genox.TwakeFmove_Sham{i}))=0; % convert all "nan" to "0"
    genox.TwakeFmove_Sham{i}(isfinite(genox.TwakeFmove_Sham{i}))=0; % convert all numbers to "0"
    genox.TwakeFmove_Sham{i}(isinf(genox.TwakeFmove_Sham{i}))=1; % convert all "inf" to "1"
    genox.TwakeFmoveTotal_Sham{i} = sum(genox.TwakeFmove_Sham{i}')'
    
    % get genox.FwakeTmove = asleep and moving after tap: 0/1 = 0
    genox.FwakeTmove_Sham{i} = genox.wake_active_Sham{i} ;
    genox.FwakeTmove_Sham{i}(genox.FwakeTmove_Sham{i} == 1)= NaN; % convert all the "1" to "nan"
    genox.FwakeTmove_Sham{i}(isinf(genox.FwakeTmove_Sham{i}))= NaN; % convert all "inf" to "nan"
    genox.FwakeTmove_Sham{i}(isfinite(genox.FwakeTmove_Sham{i}))= 1; % convert all numbers (now only 0 left) to "1"
    genox.FwakeTmove_Sham{i}(isnan(genox.FwakeTmove_Sham{i}))= 0; % convert all "nan" to "0"
    genox.FwakeTmoveTotal_Sham{i} = sum(genox.FwakeTmove_Sham{i}')'
    
    % genox.FwakeFmove = asleep and not moving after tap: 0/0 = nan
    genox.FwakeFmove_Sham{i} = genox.wake_active_Sham{i} ;
    genox.FwakeFmove_Sham{i}(isinf(genox.FwakeFmove_Sham{i}))= 0; % convert all "inf" to "0"
    genox.FwakeFmove_Sham{i}(genox.FwakeFmove_Sham{i} == 1)= 0; % convert all "1" to "0"
    genox.FwakeFmove_Sham{i}(isnan(genox.FwakeFmove_Sham{i}))=1 % convert all "nan" to "1"
    genox.FwakeFmoveTotal_Sham{i} = sum(genox.FwakeFmove_Sham{i}')'
    
    
    %summary tables
    
    genox.summary{i} = [genox.TwakeTmoveTotal{i}, genox.TwakeFmoveTotal{i}, genox.FwakeTmoveTotal{i}, genox.FwakeFmoveTotal{i}]
    genox.summary_Sham{i} = [genox.TwakeTmoveTotal_Sham{i}, genox.TwakeFmoveTotal_Sham{i}, genox.FwakeTmoveTotal_Sham{i}, genox.FwakeFmoveTotal_Sham{i}]
    
    genox.summaryTime{i} = [genox.taptimes{i}, genox.TwakeTmoveTotal{i}, genox.TwakeFmoveTotal{i}, genox.FwakeTmoveTotal{i}, genox.FwakeFmoveTotal{i}]
    genox.summaryTime_Sham{i} = [genox.taptimes_Sham{i}, genox.TwakeTmoveTotal_Sham{i}, genox.TwakeFmoveTotal_Sham{i}, genox.FwakeTmoveTotal_Sham{i}, genox.FwakeFmoveTotal_Sham{i}]
    
    genox.ShamMovedRatio{i} = (genox.TwakeTmoveTotal_Sham{i} + genox.FwakeTmoveTotal_Sham{i})./length(genox.active{i}(1,1:end))
    genox.summaryTime_ShamMovedRatio{i} = [genox.taptimes{i}, genox.TwakeTmoveTotal{i}, genox.TwakeFmoveTotal{i}, genox.FwakeTmoveTotal{i}, genox.FwakeFmoveTotal{i}, genox.ShamMovedRatio{i}]
    genox.summaryTime_Exp_Sham{i} = [genox.summaryTime{i}, genox.summary_Sham{i}]
end


save(strcat(working_path, 'analysis_output/',filename(1:end-9),'.mat'),'genox')

clear all

toc
