# Supplementary material for: Norepinephrine is required to promote wakefulness and for hypocretin-induced arousal in zebrafish
Source: eLife. 2015 Sep 16;4:e07000. doi: 10.7554/eLife.07000 (PMC4606453; doi:10.7554/eLife.07000)
Supplement: Source code 1. — Scripts used for analysis of behavioral data. sort_fish_sttime_192.pl is a Perl script (Prober et al., 2006) that converts data acquired by the Viewpoint videotracker system to a format that is useful for analysis using Matlab and removes notations that are not relevant to behavioral analysis. perl_batch_192well.m is a Matlab script that allows the sort_fish_sttime_192.pl script to run on the Matlab platform. TapAnalysis.m is a Matlab script that analyzes tapping assay data and generates a table that lists the number of larvae that moved during each tapping event. VT_analysis.m is a Matlab script (modified from Prober et al., 2006) that analyzes locomotion data collected by the Viewpoint videotracker system to quantify several metrics, including activity, waking activity, sleep, sleep architecture and sleep latency. Detailed instructions on the use of these scripts will be provided upon request. DOI: http://dx.doi.org/10.7554/eLife.07000.024 [file elife07000s001.zip › VT_analysis.m]

%Following code is a modified verson of Jason Rihel's work
%Grigorios Oikonomou

%% Set up the function

% function genox = analysis2(listname, filename)

%% Clean up
clear all
%close all

%% Define the path you will be working in:
tic
working_path = '/Users/GrigoriosOikonomou/Documents/Prober lab/Videotrackers/analysis_software/analysis2/'


%% Import genotype list(listname) and dataset

listname = '140526_3B_genotype_4.txt'
filename = '140526_3B_DATA.txt'

gridmap = importdata(strcat(working_path,'genotype_lists/', listname), '\t', 2)
dataset = importdata(strcat(working_path,'data_files/', filename), '\t', 2)

%% Import the names of the genotypes and sort the data in different cells based on genotypes 

number_of_genos = str2double(listname(20))
% grab the 20th character from the name of the genotype file (listname) and
% then convert that to a double; this way I have the number of genotypes
% (number_of_genos)


for i=1:number_of_genos
    genox.name{i} = gridmap.colheaders{i}
    genox.data{i} = dataset.data(:, gridmap.data(find(~isnan(gridmap.data(:,i))),i)+2)
end

%% Save the fish numbers

for i=1:number_of_genos
    genox.fishID{i} = gridmap.data(find(~isnan(gridmap.data(:,i))), i)
end

%% Get the zeitgeber info from the dataset file (last column)

genox.zeitgeber = dataset.data(:, end)

%% Get the light schedule info from the zeitgeber info

% lights are on at time 0, lights are off at time 14

genox.lightschedule = genox.zeitgeber
% first just copy the zeitgeber

genox.lightschedule(find(genox.lightschedule < 14)) = 0
% if <14 then lights are off, therefore 0
genox.lightschedule(find(genox.lightschedule >= 14)) =1
% if >= 14 lights are on, therefore 1

% so the stamp is 0 for day, and 1 for night.


%% Get the genox.time in hours

for j=1:length(genox.lightschedule)
    genox.time(j) = (j)
end

% now convert the minutes to hours:
genox.time = genox.time/60


%% Get the genox.daynumber 

% you add the first zeitgeber value to all time points so that you take 
% into account the time that you started the experiment
% then you divide by 24 to get the number of days:
genox.daynumber = (genox.zeitgeber(1) + genox.time)/24

% add 1 since you start at day 1, not day 0:
genox.daynumber = genox.daynumber +1

% now round down:
genox.daynumber = floor(genox.daynumber)


%% Data for Activity Graph - 1h bins

% First a time stamp for the first graph:
% take every ten minutes!
genox.onehourtime = genox.time(60:60:end) + genox.zeitgeber(1)


for i = 1:number_of_genos  % loop through all genotypes (i) (1:2 for 111206_1A)
    for j = 1:length(genox.data{i}(1,1:end)) % within that genotype, loop through all columns (j) (1:48 for both genotypes of 111206_1A)
        for q = 60:60:length(genox.data{i})  % within each column, loop from row 60 to end in steps of 60 (every 60 minutes)
                                            %could also do q =
                                            %10:10:length(geno.data{i}(1:end,1))
                                            %but if you don't specify
                                            %matlab clooks at rows which is
                                            %what you want here
         genox.onehour{i}(q/60, j)= sum(genox.data{i}(q-59:q,j))
         % make new cell geno.tenmnute{phenotype#}(row = initial/10, column =
         % column/fish number) = sum(within the genotype cell, rows in
         % groups of 10, in fish column)!!!    
        end
    end
end

%% Activity Graph - 1h bins

h = figure
hold on
xlabel('Zeitgeber Time (hours)')
ylabel('Average Activity (sec/h)')
title(strcat('Activity 1h bins ', filename(1:end-9)))

for j = 1:number_of_genos;

% First to define the colors that will be used for the different genotypes:
% copied from JR
 
    if j == 1
        c = [0 0 1]; %blue       
    end 
    if j == 2
        c = [0 1 1]; %cyan
    end
    if j == 3 
        c =  [1 0 0]; %red 
    end
    if j == 4 
        c = [1 0 1]; %magenta/purple
    end
    if j == 5
        c = [0 1 0]; %green
    end
    if j == 6 
        c = [1 1 0]; %yellow
    end
    if j == 7
        c = [0 0 0]; %black
    end
    if j == 8 
        c = [0.5 0.5 0.5];
    end
    if j == 9
        c = [.5 .2 .8];
    end 
    if j == 10 
        c = [0.5 .2 .2];
    end
    if j > 10
        c = [1 1 1];
    end 
    
% now to plot each genotype (j)
plot(genox.onehourtime,mean(genox.onehour{j}'),...
    'LineWidth',2,... 
    'color',c,...
    'MarkerSize',1,...
    'marker','.') 

% % and to update the legend
 legendname(j)=cellstr(genox.name{j})

end


for i = 1:number_of_genos
    to_sort(i) = max(mean(genox.onehour{i}'))
end
sorted = sort(to_sort)


% axis and legend for regular output
axis([genox.onehourtime(1) max(genox.onehourtime) 0 (sorted(1, end) + 125)]) % for +75 on biggest value
legend(legendname) %if you want legend

set(gca,'TickDir','out',...
    'FontSize',9,...
    'XTick',[14, 24, 38],...
    'XTickLabel',[],...
    'LineWidth',1)

% save regular fig
hgsave(strcat(working_path,'analysis_output/', filename(1:end-9), '_Activity_1hr.fig'))
% save regular tiff
set(gcf, 'paperunits', 'centimeters', 'paperposition', [0 0 15 15])
print('-dtiff', '-r300', [working_path, 'analysis_output/', filename(1:end-9), '_Activity_1hr.tif'])


%% Data for Waking Activity Graph - 1h bins and  %10min bins

% The trick here is to convert all the zeroes from the activity data to NaN
% so that you can skip them when graphing

for i = 1:number_of_genos
    genox.avewaking{i} = genox.data{i} % first just copy the data
    genox.avewaking{i}(find(genox.data{i} == 0)) = NaN
end

% ATTENTION: despite the name, the genox.avewaking does not include averaged data!!!

% And to 1h bins

for i =  1:number_of_genos % loop through the genotypes
    for j = 1:length(genox.avewaking{i}(1,1:end)) % within genos loop through fish/columns
        for q=60:60:length(genox.avewaking{i})
            genox.avewakechart1h{i}(q/60,j)=nanmean(genox.avewaking{i}(q-59:q,j))
        end
    end
end

% ATTENTION: instead of summing like we did for the other chart data
% (activity and sleep), here we calculate the mean right away without
% taking into account the NaNs (they do not count in any way so that the
% average of [2, NaN] is 2, not 1.

%% Waking Activity Graph - 1hr bins

figure
hold on
xlabel('Zeitgeber Time (hours)')
ylabel('Average Waking Activity (sec awake min | 1h Bins)')
title(strcat('Waking Activity 1hr bins ',filename(1:end-9))) 


for j = 1:length(gridmap.data(1,1:end));
    
    if j == 1
        c = [0 0 1]; %blue       
    end 
    if j == 2
        c = [0 1 1]; %cyan
    end
    if j == 3 
        c =  [1 0 0]; %red 
    end
    if j == 4 
        c = [1 0 1]; %magenta/purple
    end
    if j == 5
        c = [0 1 0]; %green
    end
    if j == 6 
        c = [1 1 0]; %yellow
    end
    if j == 7
        c = [0 0 0]; %black
    end
    if j == 8 
        c = [0.5 0.5 0.5];
    end
    if j == 9
        c = [.5 .2 .8];
    end 
    if j == 10 
        c = [0.5 .2 .2];
    end
    if j > 10
        c = [1 1 1];
    end 
      
plot(genox.onehourtime, nanmean(genox.avewakechart1h{j}'),...
        'LineWidth',2,... 
        'color',c,...
        'MarkerSize',1,...
        'marker','.') 

% legendname(j) = cellstr(genox.name{j})

end

% GO: made some changes here so that:
% the max on Y is the maximum value of activity+10

for i = 1:number_of_genos
    to_sort(i) = max(nanmean(genox.avewakechart1h{i}'))
end
sorted = sort(to_sort)

% axis and legend for regular output
axis([genox.onehourtime(1) genox.onehourtime(end) 0 (sorted(1, end)+2)])
legend(legendname)

set(gca,'TickDir','out',...
    'FontSize',9,...
    'XTick',[14, 24, 38],...
    'XTickLabel',[],...
    'LineWidth',1)

% save regular fig
hgsave(strcat(working_path, 'analysis_output/', filename(1:end-9), '_WakingActivity_1hr.fig'))
% save regular tif
set(gcf, 'paperunits', 'centimeters', 'paperposition', [0 0 15 15])
print('-dtiff', '-r300', [working_path, 'analysis_output/', filename(1:end-9), '_WakingActivity_1hr.tif'])


%% Data for the Sleep Graph - 10min bins and 1hr bins

% convert all the data values to 1 or 0 for when they are asleep of not:

for i = 1:number_of_genos
    genox.sleep{i} = genox.data{i} % first just copy the data
    genox.sleep{i}(find(genox.data{i} <= 0.1)) = 1 %0.1 is the minimum value given by the VT; if equal or below that, asleep
    genox.sleep{i}(find(genox.data{i} > 0.1)) = 0 % if above that, awake
end


%now average for 1h

for i = 1:number_of_genos %loop through all genos
    for j=1:length(genox.sleep{i}(1,1:end)) %loop through all fish/columns in that geno
        for q=60:60:length(genox.sleep{i})
            genox.sleepchart1h{i}(q/60, j) = sum(genox.sleep{i}(q-59:q, j))
        end
    end
end


%% Sleep graph - 1hr bins

figure
hold on
xlabel('Zeitgeber Time (hours)')
ylabel('Sleep (min/hr)')
title (strcat('Sleep 1hr bins ', filename(1:end-9)))


for j = 1:number_of_genos;

% First to define the colors that will be used for the different genotypes:
 
    if j == 1
        c = [0 0 1]; %blue       
    end 
    if j == 2
        c = [0 1 1]; %cyan
    end
    if j == 3 
        c =  [1 0 0]; %red 
    end
    if j == 4 
        c = [1 0 1]; %magenta/purple
    end
    if j == 5
        c = [0 1 0]; %green
    end
    if j == 6 
        c = [1 1 0]; %yellow
    end
    if j == 7
        c = [0 0 0]; %black
    end
    if j == 8 
        c = [0.5 0.5 0.5];
    end
    if j == 9
        c = [.5 .2 .8];
    end 
    if j == 10 
        c = [0.5 .2 .2];
    end
    if j > 10
        c = [1 1 1];
    end 
    
    % now to plot each genotype (j)
    plot(genox.onehourtime, mean(genox.sleepchart1h{j}'),...
            'LineWidth',2,... 
            'color',c,...
            'MarkerSize',1,...
            'marker','.') 


    % and to update the legend
    % legendname(j) = cellstr(genox.name{j})
end

% the max on Y is the maximum value of activity+10

for i = 1:number_of_genos
    to_sort(i) = max(nanmean(genox.sleepchart1h{i}'))
end
sorted = sort(to_sort)


% axis and legend for regular output 
axis([genox.onehourtime(1) genox.onehourtime(end) 0 (sorted(1, end) +10)])
legend(legendname)


set(gca,'TickDir','out',...
    'FontSize',9,...
    'XTick',[14, 24, 38],...
    'XTickLabel',[],...
    'LineWidth',1)


% save regular fig
hgsave(strcat(working_path, 'analysis_output/', filename(1:end-9), '_Sleep_1hr.fig'))
% save regular tif
set(gcf, 'paperunits', 'centimeters', 'paperposition', [0 0 15 15])
print('-dtiff', '-r300', [working_path, 'analysis_output/', filename(1:end-9), '_Sleep_1hr.tif'])


%% sleepcontinuity and sleepboutstart


genox.sleepcontinuity = genox.sleep %initially just copy the sleep data

for i=1:number_of_genos  %loop through the genotypes
    for j =1:length(genox.sleepcontinuity{i}(1,1:end)) %and all fish/columns within the genotypes
        for k = 2: length(genox.sleepcontinuity{i}) %start at position #2 so that you can compare to previous position
            if genox.sleep{i}(k,j) == 1; %if the fish j of genotype i, is asleep at timepoint k...
                if genox.sleep{i}(k-1,j) == 0 % ...and awake at k-1: 
                    genox.sleepcontinuity{i}(k,j) = 1 %then sleep continuity of k = 1 (the counter starts over because the fish fell asleep!
                end
                %if the fish j of genotype i, is asleep at timepoint k...
                if genox.sleep{i}(k-1,j) == 1 % ... and asleep at k-1:
                    z = 1+ genox.sleepcontinuity{i}(k-1,j) %add 1 to the sleep continuity score of the k-1
                    genox.sleepcontinuity{i}(k,j) = z % and make the resulting value the sleep continuity score of k!!!
                end
                % what if the sleep is awake at timepoint k? Then sleep
                % continuity will be 0, since this is the value that was
                % put there when we copied the genox.sleep over to
                % genox.sleepcontinuity.
            end
        end
    end
    % Before leaving this loop, we can mark the beginning of every sleep
    % bout. How? What we have now is: 0 0 0 1 2 3 4 5... 0 0 0 1 2 3...
    % We can make everything except the "1"s zero! Then only the beginnings
    % will be marked!
    genox.sleepboutstart{i} = genox.sleepcontinuity{i}
    genox.sleepboutstart{i}(find(genox.sleepcontinuity{i}>1))=0
    
end

            
%% lightboundries (light/dark transitions)      

% In genox.lightschedule, 0 marks light on, 1 marks lights off!
% To mark the light/dark boundaries I just need to look for positions that
% have different values than the previous position!

genox.lightboundries = genox.lightschedule %initially just copy over

for q= 2:length(genox.lightboundries)
    if genox.lightschedule(q) == genox.lightschedule(q-1)
        genox.lightboundries(q)= 0
    end
    if genox.lightschedule(q) ~= genox.lightschedule(q-1)
         genox.lightboundries(q)= 1
    end
end

genox.lightboundries(1)=1 % perhaps because when program starts you go from dark to light?
% I am not sure this is a good idea...


    
%% Sleeplatency

% the trick here is to start at the lightboundries and keep adding 1s until
% the fish start the first sleep bout

for i = 1:number_of_genos % loop within the sleep data through all the genotypes i
    for j = 1:length(genox.sleep{i}(1,1:end)); % and all the fish j in that geno                                                    
            genox.sleeplatency{i}(:,j) = genox.lightboundries;  % first just copy the same lightboundries column to the sleeplatency column for the current fish (j)
            for k = 1: length(genox.sleep{i})-1; % now loop through all the timepoints (rows) in that fish's data except the last one (since we change the next
                                                 % timepoint in this loop, see below
                if genox.sleeplatency{i}(k,j) == 1; % if there is a boundry at timepoint k (remember we just copied over the boundries to the latency)...
                    if genox.sleep{i}(k+1,j) == 0; % ...and the fish are asleep at k+1(next position) (look at genox.sleep)
                        genox.sleeplatency{i}(k+1,j) = 1; % then mark the k+1 with 1 in the genox.sleeplatency
                    end    
                end    
            end
       end
end


%% LAST BIT
% The last part of this program is the summary table data, which will
% include the major summary data from the original Excel Chart

for i=1:number_of_genos; %loop through all the genotypes
    for j = 1:max(genox.daynumber) % loop through all the days
        for k = 1:length(genox.fishID{i}) % loop through all the fish k of that genotype
            
        % getting the total sleep for each fish for each day and night    
        genox.summarytable.sleep.day{i}(j,k) = sum(genox.sleep{i}(intersect(find(genox.daynumber == j),find(genox.lightschedule == 0)),k));
        
       
        genox.summarytable.sleep.night{i}(j,k) = sum(genox.sleep{i}(intersect(find(genox.daynumber == j),find(genox.lightschedule == 1)),k));
     
        
        
        % getting the total # of sleep bouts for each fish for each day and night
        genox.summarytable.sleepBout.day{i}(j,k) = sum(genox.sleepboutstart{i}(intersect(find(genox.daynumber == j),find(genox.lightschedule == 0)),k));
        genox.summarytable.sleepBout.night{i}(j,k)=sum(genox.sleepboutstart{i}(intersect(find(genox.daynumber == j),find(genox.lightschedule == 1)),k));
        
        % to get the mean length of the sleep bouts that a fish had during
        % each day/night, divide the total sleep of that day/night with the
        % number of sleep bouts for that day/night
        genox.summarytable.sleepLength.day{i}(j,k)= genox.summarytable.sleep.day{i}(j,k)/genox.summarytable.sleepBout.day{i}(j,k);
        genox.summarytable.sleepLength.night{i}(j,k)= genox.summarytable.sleep.night{i}(j,k)/genox.summarytable.sleepBout.night{i}(j,k);
        %!!! above if there have been no sleep bouts, the division of
        %sleep/#ofbouts will give you Inf!!!
        
        
        % to get the sleep latency scores for all the fish, all days/nights you again use
        % find with genox.daynumber and genox.lightschedule to define the
        % relevant segment of the genox.sleeplatency array, and sum again
        % for each fish
        genox.summarytable.sleepLatency.day{i}(j,k)=sum(genox.sleeplatency{i}(intersect(find(genox.daynumber == j),find(genox.lightschedule == 0)),k));
        genox.summarytable.sleepLatency.night{i}(j,k)=sum(genox.sleeplatency{i}(intersect(find(genox.daynumber == j),find(genox.lightschedule == 1)),k));
        
        % to get the averageActivity use find with genox.daynumber and genox.lightschedule to define the
        % relevant segment of the genox.data, then use 'mean'
        genox.summarytable.averageActivity.day{i}(j,k)=nanmean(genox.data{i}(intersect(find(genox.daynumber == j),find(genox.lightschedule == 0)),k));
        genox.summarytable.averageActivity.night{i}(j,k)=nanmean(genox.data{i}(intersect(find(genox.daynumber == j),find(genox.lightschedule == 1)),k));
        
        
      
        genox.summarytable.TotalActivityDIV.day{i}(j,k)=sum(genox.data{i}(intersect(find(genox.daynumber == j),find(genox.lightschedule == 0)),k))/14;
        genox.summarytable.TotalActivityDIV.night{i}(j,k)=sum(genox.data{i}(intersect(find(genox.daynumber == j),find(genox.lightschedule == 1)),k))/10;
        
               
        % to get the averageWaking use find with genox.daynumber and genox.lightschedule to define the
        % relevant segment of the genox.data, then use 'nanmean'
        genox.summarytable.averageWaking.day{i}(j,k)=nanmean(genox.avewaking{i}(intersect(find(genox.daynumber == j),find(genox.lightschedule == 0)),k));
        genox.summarytable.averageWaking.night{i}(j,k)=nanmean(genox.avewaking{i}(intersect(find(genox.daynumber == j),find(genox.lightschedule == 1)),k));
  
        end
    end
    
        for p = 1:length(genox.fishID{i}) % already looping days and genotypes, now loop fish
         
            
            % total sleep for each fish for day/night (1, #of fish)
            genox.summarytable.sleep.daytotal{i}(p) = sum(genox.summarytable.sleep.day{i}(1:end,p));
            genox.summarytable.sleep.nighttotal{i}(p) = sum(genox.summarytable.sleep.night{i}(1:end,p));
            
            % mean # of bouts for each fiss in day/night (1, #of fish)
            genox.summarytable.sleepBout.daymean{i}(p) = nanmean(genox.summarytable.sleepBout.day{i}(1:end,p));
            genox.summarytable.sleepBout.nightmean{i}(p) = nanmean(genox.summarytable.sleepBout.night{i}(1:end,p));
            
            % mean bout sleepLength for each fish in day/night (1, #of fish)
            genox.summarytable.sleepLength.daymean{i}(p) = nanmean(genox.summarytable.sleepLength.day{i}(1:end,p));
            genox.summarytable.sleepLength.nightmean{i}(p) = nanmean(genox.summarytable.sleepLength.night{i}(1:end,p)); 
            
            % mean latency for each fish in day/night(1, #of fish)
            genox.summarytable.sleepLatency.daymean{i}(p) = nanmean(genox.summarytable.sleepLatency.day{i}(1:end,p));
            genox.summarytable.sleepLatency.nightmean{i}(p) = nanmean(genox.summarytable.sleepLatency.night{i}(1:end,p)); 
            
            % mean activity for each fish in day/night (1, #of fish)
            genox.summarytable.averageActivity.daymean{i}(p) = nanmean(genox.summarytable.averageActivity.day{i}(1:end,p));
            genox.summarytable.averageActivity.nightmean{i}(p) = nanmean(genox.summarytable.averageActivity.night{i}(1:end,p));
            
            % mean waking activity for each fish in day/night (1, #of fish)
            genox.summarytable.averageWaking.daymean{i}(p) = nanmean(genox.summarytable.averageWaking.day{i}(1:end,p));
            genox.summarytable.averageWaking.nightmean{i}(p) = nanmean(genox.summarytable.averageWaking.night{i}(1:end,p));
       end
end

            
% finding the genotype averages for each datapoint
for i=1:number_of_genos
       
        genox.summarytable.mean.sleep.day{i}= nanmean(genox.summarytable.sleep.day{i}, 2)'; 
        genox.summarytable.mean.sleep.night{i} = nanmean(genox.summarytable.sleep.night{i}, 2)';
        
        % mean # of sleep bouts
        genox.summarytable.mean.sleepBout.day{i}= nanmean(genox.summarytable.sleepBout.day{i}, 2)';
        genox.summarytable.mean.sleepBout.night{i}= nanmean(genox.summarytable.sleepBout.night{i}, 2)';
        
        % mean length of sleep bouts
        genox.summarytable.mean.sleepLength.day{i}=  nanmean(genox.summarytable.sleepLength.day{i}, 2)';
        genox.summarytable.mean.sleepLength.night{i}=  nanmean(genox.summarytable.sleepLength.night{i}, 2)';
        
        % mean sleep latency
        genox.summarytable.mean.sleepLatency.day{i}=  nanmean(genox.summarytable.sleepLatency.day{i}, 2)';
        genox.summarytable.mean.sleepLatency.night{i}=  nanmean(genox.summarytable.sleepLatency.night{i}, 2)';
        
        % mean average activity
        genox.summarytable.mean.averageActivity.day{i}=  nanmean(genox.summarytable.averageActivity.day{i}, 2)';
        genox.summarytable.mean.averageActivity.night{i}=  nanmean(genox.summarytable.averageActivity.night{i}, 2)';
        
        % mean average waking activity
        genox.summarytable.mean.averageWaking.day{i}=  nanmean(genox.summarytable.averageWaking.day{i}, 2)';
        genox.summarytable.mean.averageWaking.night{i}=  nanmean(genox.summarytable.averageWaking.night{i}, 2)';

        genox.summarytable.mean.sleep.daytotal{i} = nanmean(genox.summarytable.sleep.daytotal{i});
        genox.summarytable.mean.sleep.nighttotal{i} = nanmean(genox.summarytable.sleep.nighttotal{i});
        genox.summarytable.mean.sleepBout.daymean{i} = nanmean(genox.summarytable.sleepBout.daymean{i});
        genox.summarytable.mean.sleepBout.nightmean{i} = nanmean(genox.summarytable.sleepBout.nightmean{i});
        genox.summarytable.mean.sleepLength.daymean{i} = nanmean(genox.summarytable.sleepLength.daymean{i});
        genox.summarytable.mean.sleepLength.nightmean{i} = nanmean(genox.summarytable.sleepLength.nightmean{i});
        genox.summarytable.mean.sleepLatency.daymean{i} = nanmean(genox.summarytable.sleepLatency.daymean{i});
        genox.summarytable.mean.sleepLatency.nightmean{i} = nanmean(genox.summarytable.sleepLatency.nightmean{i});
        genox.summarytable.mean.averageActivity.daymean{i} = nanmean(genox.summarytable.averageActivity.daymean{i});
        genox.summarytable.mean.averageActivity.nightmean{i} = nanmean(genox.summarytable.averageActivity.nightmean{i});
        genox.summarytable.mean.averageWaking.daymean{i} = nanmean(genox.summarytable.averageWaking.daymean{i});
        genox.summarytable.mean.averageWaking.nightmean{i} = nanmean(genox.summarytable.averageWaking.nightmean{i});


        genox.summarytable.std.sleep.day{i}= nanstd(genox.summarytable.sleep.day{i}, 0, 2)'; 
        genox.summarytable.std.sleep.night{i} = nanstd(genox.summarytable.sleep.night{i}, 0, 2)';
        genox.summarytable.std.sleepBout.day{i}= nanstd(genox.summarytable.sleepBout.day{i}, 0, 2)';
        genox.summarytable.std.sleepBout.night{i}= nanstd(genox.summarytable.sleepBout.night{i}, 0, 2)';
        genox.summarytable.std.sleepLength.day{i}=  nanstd(genox.summarytable.sleepLength.day{i}, 0, 2)';
        genox.summarytable.std.sleepLength.night{i}=  nanstd(genox.summarytable.sleepLength.night{i}, 0, 2)';
        genox.summarytable.std.sleepLatency.day{i}=  nanstd(genox.summarytable.sleepLatency.day{i}, 0, 2)';
        genox.summarytable.std.sleepLatency.night{i}=  nanstd(genox.summarytable.sleepLatency.night{i}, 0, 2)';
        genox.summarytable.std.averageActivity.day{i}=  nanstd(genox.summarytable.averageActivity.day{i}, 0, 2)';
        genox.summarytable.std.averageActivity.night{i}=  nanstd(genox.summarytable.averageActivity.night{i}, 0, 2)';
        genox.summarytable.std.averageWaking.day{i}=  nanstd(genox.summarytable.averageWaking.day{i}, 0, 2)';
        genox.summarytable.std.averageWaking.night{i}=  nanstd(genox.summarytable.averageWaking.night{i}, 0, 2)';
        genox.summarytable.std.sleep.daytotal{i} = nanstd(genox.summarytable.sleep.daytotal{i});
        genox.summarytable.std.sleep.nighttotal{i} = nanstd(genox.summarytable.sleep.nighttotal{i});
        genox.summarytable.std.sleepBout.daymean{i} = nanstd(genox.summarytable.sleepBout.daymean{i});
        genox.summarytable.std.sleepBout.nightmean{i} = nanstd(genox.summarytable.sleepBout.nightmean{i});
        genox.summarytable.std.sleepLength.daymean{i} = nanstd(genox.summarytable.sleepLength.daymean{i});
        genox.summarytable.std.sleepLength.nightmean{i} = nanstd(genox.summarytable.sleepLength.nightmean{i});
        genox.summarytable.std.sleepLatency.daymean{i} = nanstd(genox.summarytable.sleepLatency.daymean{i});
        genox.summarytable.std.sleepLatency.nightmean{i} = nanstd(genox.summarytable.sleepLatency.nightmean{i});
        genox.summarytable.std.averageActivity.daymean{i} = nanstd(genox.summarytable.averageActivity.daymean{i});
        genox.summarytable.std.averageActivity.nightmean{i} = nanstd(genox.summarytable.averageActivity.nightmean{i});
        genox.summarytable.std.averageWaking.daymean{i} = nanstd(genox.summarytable.averageWaking.daymean{i});
        genox.summarytable.std.averageWaking.nightmean{i} = nanstd(genox.summarytable.averageWaking.nightmean{i}); 
end


toc


%% saving

save(strcat(working_path, 'analysis_output/',filename(1:end-9),'.mat'),'genox')

%end

clear all
